# Supplementary material for: TM4SF1-Directed Antibody–Drug Conjugates Selectively Destroy Newly Formed Blood Vessels Induced by VEGF-A
Source: Int J Mol Sci. 2026 May 15;27(10):4437. doi: 10.3390/ijms27104437 (PMC13207009; doi:10.3390/ijms27104437)
Supplement: Supplementary file 1 [file ijms-27-04437-s001.zip]

Archive with 2 entries (2 files):
- Supplementary Materials and Methods.pdf
- TM4SF1-ADC paper; Supplementary Figures.pdf
